# Supplementary material for: A monocarboxylate transporter rescues frontotemporal dementia and Alzheimer’s disease models
Source: PLoS Genet. 2023 Sep 21;19(9):e1010893. doi: 10.1371/journal.pgen.1010893 (PMC10513295; doi:10.1371/journal.pgen.1010893)
Supplement: S1 Data — (XLSX) [file pgen.1010893.s008.xlsx]

## Sheet: Fig 1B,C,D
day	C9 +RU	C9 chk +RU	C9 hermes +RU	C9 out +RU
0	1	1	1	1
3	1	1	0.965986	0.986301
5	1	1	0.965986	0.986301
7	1	1	0.959184	0.986301
10	0.951724	0.772414	0.843537	0.835616
12	0.931034	0.255172	0.795918	0.767123
15	0.931034	0.172414	0.761905	0.732877
17	0.82069	0.0896552	0.564626	0.575342
19	0.765517	0.0896552	0.503401	0.5
21	0.565517	0.0689655	0.317212	0.342466
24	0.303448	0.0689655	0.193085	0.150685
26	0.213793	0.062069	0.15171	0.123288
29	0.110345	0.062069	0.124126	0.0684932
31	0.0965517	0.0551724	0.103439	0.0547945
33	0.0689655	0.0551724	0.0827509	0.0136986
35	0.0551724	0.0551724	0.0827509	0.0136986
38	0.0482759	0.0344828	0.0689591	0.00684932
41	0.0413793	0.0344828	0.0689591	0.00684932
43	0.0413793	0.0206897	0.0620632	0
45	0.0275862	0.0206897	0.0551673
47	0.0275862	0.0137931	0.0413755
50	0.0275862		0.0344795
52
54
56
59
61
63
66
68
70
73
75
77
80
83
85
87
89
91
93
93

## Sheet: Fig 1E
day	C9	C9 Bumpel
0	1	1
4	1	1
6	0.985577	0.989899
8	0.966346	0.989899
11	0.879808	0.989899
13	0.816964	0.97467
15	0.792794	0.97467
18	0.604264	0.954364
21	0.425402	0.939135
22	0.265876	0.908344
25	0.10635	0.728728
27	0.0676775	0.656372
29	0.043507	0.594352
32	0.0338388	0.465145
34	0.0193364	0.422859
36	0.0193364	0.380573
39	0.00483411	0.290716
42	0	0.21143
43		0.185001
46		0.111001
48		0.0898576
50		0.0687147
53		0.0317144
55		0.021143
57		0.0158572
60		0

## Sheet: Fig 1F
36R -RU	36R +RU	36R CG6723 -RU	36R CG6723 +RU
1788	3027	495
1331	3152	1171	788
1301	2347	457	1162
1048	2203	692	1417
890	2770	472	889
1078	1336	0	1591
1334	988	586	820
927	2431	755	433
1894	1873	402
1516	82	231	1040
1480	2672	335	1655
1050	2720	753	1114
1761	2531	1133	1095
886	2136	353	1226
1502	3523	0	1069
888	2468	737	1755
983	2689		496
1645	370	171	1135
1207	1606	791	2190
1590	818	617	2102
1314	1957	487	1137
1861	1521	472	596
1351	2504	0	0
1197	345	736	1026
1403	1295		0
1054	2308	1001	0
1230	2154	1326	549
2015	1985	298	1717
1086	160	374	1451
1852	2317	853	668
809	2459	669	975
1433	2472	1357	1009
