# Supplementary material for: A monocarboxylate transporter rescues frontotemporal dementia and Alzheimer’s disease models
Source: PLoS Genet. 2023 Sep 21;19(9):e1010893. doi: 10.1371/journal.pgen.1010893 (PMC10513295; doi:10.1371/journal.pgen.1010893)
Supplement: S2 Data — (XLSX) [file pgen.1010893.s009.xlsx]

## Sheet: Fig 2A
Day	wt	Bumpel
0	1	1
2	1	1
4	1	1
7	1	1
9	1	0.984848
11	1	0.977273
14	1	0.977273
16	1	0.977273
18	1	0.977273
21	1	0.969517
23	1	0.96176
25	1	0.96176
28	1	0.96176
30	1	0.96176
32	1	0.938492
35	1	0.938492
37	1	0.930736
39	1	0.899711
42	0.993056	0.891888
44	0.993056	0.884064
46	0.993056	0.837123
49	0.993056	0.821328
51	0.993056	0.821328
53	0.971927	0.742354
56	0.971927	0.725672
58	0.971927	0.717135
60	0.922626	0.614687
63	0.922626	0.605778
65	0.922626	0.587961
67	0.766489	0.463242
70	0.74459	0.435448
72	0.72999	0.435448
74	0.503693	0.370594
77	0.459894	0.370594
79	0.416094	0.342087
81	0.255496	0.23756
84	0.167898	0.209053
86	0.138698	0.190048
88	0.0656991	0.0855217
91	0.0583992	0.0665168
93	0.0364995	0.0665168
95	0.0145998	0.0285072
98	0.0072999	0.0190048
100	0	0.00950241
102		0
105

## Sheet: Fig 2B
C9	C9 Bumpel
241.453	45.6133
158.667	33.88
199.224	47.5867
129.814	41.72
119.347	29.2267

## Sheet: Fig 2C
C9	C9 Bumpel
1.22089	0.409201
1.20313	0.183529
1.70098	0.307448
1.87728	0.346929

## Sheet: Fig 2D
C9 CD8-GFP	C9 CD8-GFP Bumpel
0.981318	1.38293
1.01138	2.13575
0.592743	0.924481
0.748315	0.834283

## Sheet: Fig 2E+2F
day	GR36 +RU	Bumpel GR36+RU	PR36 +RU	Bumpel xPR36 +RU
0	1	1	1	1
2	1	1	1	1
4	1	0.993243	1	1
6	1	0.979637	1	1
9	0.58	0.952425	1	1
11	0.166667	0.890757	1	0.980263
13	0.0866667	0.781126	1	0.980263
14	0.02	0.630382	1	0.940789
16	0	0.4572	0.986667	0.901316
18		0.394855	0.886667	0.835526
21		0.2286	0.62	0.776316
23		0.159327	0.486667	0.72987
25		0.138546	0.386667	0.650247
27		0.0900546	0.2	0.610436
30		0.0554182	0.0866667	0.477733
32		0.0346364	0.0866667	0.457827
34		0.0138546	0.00666667	0.424651
36		0.0138546	0.00666667	0.391475
39		0.00692728	0.00666667	0.265407
42		0.00692728	0.00666667	0.139339
44		0.00692728	0.00666667	0.119433
46		0.00692728	0.00666667	0.0862573
49		0.00692728	0	0.0862573
51		0		0.0464462
54				0.0331759
56				0.0265407
58				0.00663518
61				0.00663518
63				0
65
67
69
71
74
77
79
81
84
87
89
92
94
96
99
101

## Sheet: Fig 2G
day	GA36	GA36 Bumpel
0	1	1
2	1	1
5	1	1
7	1	1
10	1	1
12	1	1
14	1	0.993289
17	1	0.986532
19	1	0.986532
21	1	0.979774
23	1	0.973017
25	0.993243	0.973017
27	0.993243	0.96626
30	0.993243	0.959503
33	0.993243	0.918961
35	0.993243	0.885176
37	0.986486	0.85139
40	0.972973	0.804091
43	0.959459	0.695978
45	0.959459	0.689221
48	0.925676	0.594622
50	0.918919	0.560836
52	0.885135	0.418938
55	0.797297	0.337853
57	0.756757	0.283797
59	0.709459	0.270283
61	0.621622	0.243254
63	0.581081	0.209469
65	0.540541	0.16217
68	0.331081	0.135141
71	0.209459	0.0675706
73	0.162162	0.0540565
75	0.148649	0.0405424
77	0.114865	0.0337853
80	0.0337838	0.00675707
82	0.0135135	0
84	0.0135135
86	0
89
91
