# Supplementary material for: A monocarboxylate transporter rescues frontotemporal dementia and Alzheimer’s disease models
Source: PLoS Genet. 2023 Sep 21;19(9):e1010893. doi: 10.1371/journal.pgen.1010893 (PMC10513295; doi:10.1371/journal.pgen.1010893)
Supplement: S3 Data — (XLSX) [file pgen.1010893.s010.xlsx]

## Sheet: Recordings laconic Fig 3A
X	Control
0	1.00743	1.00371	1.00748	1.00022	1.00331	1.00571	1.00629	1.00631	0.99733		1.00018	0.999575	1.00075	1.00277	1.00113	0.999836	1.00099	1.00718	1.006	1.00649	1.00668	1.00452	0.99991	1.00634		1.01251	1.00663	1.0151	1.01	1.00669	1.00665	1.00853	1.00447	1.00256	1.00367	1.00641	1.00618	1.00137	0.999851		1.01062	0.99931	0.998389	0.997202	1.00751	1.0035	1.00349	0.997083	1.00397
0.33	1.00292	1.00064	1.00215	1.00148	0.995935	1.00204	1.00125	1.00098	0.998511		1.00107	1.00171	1.00288	1.00042	1.00073	1.00265	1.00132	1.00494	1.00203	1.00676	1.00139	1.0022	1.004	1.00615		1.00123	1.00963	1.00725	1.00865	1.00331	1.00786	1.00733	1.00398	1.00653	1.00654	1.00167	1.00447	1.00015	0.998939		1.00653	1.00234	0.993557	1.00786	1.00794	1.00127	1.00386	1.00133	1.00262
0.67	0.995875	0.994189	0.998717	0.99547	0.993938	0.997968	0.995501	1.00016	0.996		1.00147	0.999366	1.00233	0.999692	1.00021	0.997252	1.00225	0.99941	1.00027	1.00059	1.00007	1.00132	0.996165	0.99726		0.999241	1.001	1.00007	0.99482	0.998002	0.999844	1.00752	1.00097	1.00033	0.995176	0.999218	0.997311	1.00036	0.999712		1.00089	1.00191	0.996942	1.01292	1.00026	0.998215	1.00708	1.01133	1.00183
1	0.988107	0.988859	0.992127	0.988857	0.993681	0.994797	0.993727	0.995433	0.996138		0.999945	1.00345	1.00182	0.997671	0.998278	0.997492	0.995901	0.997794	0.993441	0.994882	0.999148	0.998023	0.99407	0.995218		0.993208	0.997509	0.992962	0.993367	0.995803	0.992851	0.996225	0.997885	0.997095	1.00086	1.00075	1.00347	1.00028	0.997326		0.995754	0.999866	0.995401	1.01479	1.00152	0.995599	1.00224	1.01069	0.998096
1.33	0.983461	0.989817	0.985597	0.987716	0.99131	0.9918	0.989945	0.993117	0.990945		0.99989	1.0056	1.00138	0.999267	0.997872	0.994364	0.994958	0.992917	0.994515	0.991083	0.988421	0.989509	0.989462	0.99026		0.987874	0.989085	0.988301	0.981414	0.990232	0.988702	0.992463	0.994174	0.998991	0.995748	1.00214	0.997903	1.00117	0.998542		0.989721	1.00139	0.992892	1.01256	0.990673	0.994553	0.997995	1.01087	1.00236
1.67	0.981836	0.982567	0.983261	0.986643	0.987272	0.988903	0.986698	0.990052	0.988489		0.998784	1.00442	1.00002	0.995278	0.99319	0.994982	0.990604	0.988518	0.988335	0.9847	0.988009	0.984699	0.978228	0.979444		0.984142	0.990547	0.983398	0.981908	0.987958	0.984904	0.989602	0.99006	0.991294	0.992569	0.999262	0.999934	1.00147	1.00473		0.98725	1.00094	0.994783	1.01164	0.981909	0.987622	0.99646	1.01313	1.00166
2	0.977361	0.979687	0.982401	0.983851	0.985037	0.987874	0.976206	0.986715	0.989825		1.00266	1.0038	0.998269	0.995722	0.995081	0.99166	0.989472	0.984391	0.981664	0.98399	0.984597	0.980683	0.971382	0.980516		0.979286	0.989984	0.975213	0.977032	0.98323	0.984233	0.987548	0.992482	0.989877	0.99106	0.995458	0.998878	0.996497	1.00072		0.982605	0.994381	0.994223	1.01282	0.976423	0.988041	0.994514	1.01024	1.00102
2.33	0.972691	0.973989	0.977169	0.977486	0.986872	0.988004	0.972399	0.987675	0.985789		1.00292	1.00407	0.998883	0.996576	0.990488	0.991314	0.987482	0.984995	0.980233	0.98266	0.981444	0.978135	0.971117	0.979184		0.9699	0.980983	0.967628	0.964908	0.975233	0.976578	0.978429	0.984276	0.989735	0.994666	0.997106	0.996203	0.996258	0.998386		0.983486	0.98953	0.999171	1.01177	0.97462	0.988597	0.998494	1.01156	0.998948
2.67	0.971109	0.971425	0.974834	0.977769	0.98388	0.984115	0.969249	0.985856	0.986857		1.00085	1.00416	0.998247	0.992908	0.987401	0.985736	0.9861	0.979972	0.977335	0.977732	0.974391	0.975481	0.965454	0.977692		0.964522	0.980327	0.957698	0.958322	0.968405	0.974991	0.976852	0.98162	0.986741	0.987896	0.987162	0.994808	0.996185	0.997692		0.982477	0.989702	0.995717	1.01357	0.968242	0.985282	0.996108	1.0171	1.00057
3	0.965906	0.971695	0.969881	0.975768	0.984086	0.986988	0.965839	0.987897	0.983654		0.999859	0.998733	1.00055	0.990327	0.988639	0.983378	0.980955	0.974605	0.973114	0.969336	0.970512	0.965164	0.961975	0.976228		0.958631	0.964813	0.943945	0.954391	0.966098	0.970832	0.972104	0.974614	0.984802	0.984774	0.978245	0.989319	0.99131	0.991873		0.98183	0.986385	0.998728	1.00849	0.968608	0.981948	0.995022	1.01078	1.00601
3.33	0.958918	0.964449	0.967552	0.970356	0.981368	0.980324	0.960453	0.983758	0.984035		0.999421	1.00581	0.996028	0.989015	0.990545	0.982701	0.977884	0.972294	0.965733	0.961873	0.96552	0.959751	0.955534	0.966646		0.953297	0.960243	0.935889	0.94024	0.960265	0.961959	0.96894	0.971031	0.980922	0.987631	0.987175	0.996859	0.995745	0.999853		0.990249	0.992071	1.01166	1.01306	0.966898	0.990403	1.00046	1.02187	1.01315
3.67	0.9989	0.991909	0.991823	1.00145	1.0068	1.00192	0.975378	1.00709	1.00976		1.07662	1.09921	1.07147	1.05646	1.05874	1.0425	1.02544	1.03435	1.01615	1.01618	0.991825	1.00738	0.987767	0.992172		0.980185	0.997222	0.97822	0.982586	0.995217	1.0072	1.03535	1.04711	1.04855	1.06512	1.14247	1.10297	1.11248	1.12609		1.01842	1.02831	1.04231	1.04365	1.00765	1.03795	1.03012	1.05531	1.08012
4	1.0431	1.03074	1.02988	1.03899	1.04767	1.03375	1.00937	1.04727	1.04897		1.15348	1.18058	1.14477	1.1256	1.12521	1.10796	1.08662	1.09451	1.06533	1.06467	1.02989	1.06591	1.03528	1.03459		1.02757	1.03897	1.03135	1.02816	1.03967	1.06191	1.10019	1.11973	1.11857	1.13965	1.25153	1.18936	1.19811	1.22233		1.0461	1.05605	1.06243	1.06968	1.03394	1.07577	1.05981	1.0864	1.12727
4.33	1.0729	1.05679	1.05555	1.06304	1.07519	1.06474	1.03432	1.07431	1.08569		1.1954	1.22862	1.19309	1.16249	1.16505	1.14296	1.12278	1.13442	1.10615	1.10079	1.06797	1.10264	1.06578	1.06522		1.06033	1.07108	1.0676	1.04851	1.07625	1.10133	1.14179	1.16634	1.15917	1.18239	1.30759	1.24364	1.24974	1.27635		1.06742	1.08509	1.0823	1.08497	1.06982	1.09881	1.07864	1.11643	1.16853
4.67	1.10065	1.08371	1.08115	1.08927	1.10116	1.08827	1.05354	1.09794	1.11522		1.22456	1.26099	1.22279	1.19066	1.19617	1.16882	1.14493	1.16163	1.12716	1.12159	1.08906	1.12662	1.09129	1.08421		1.08443	1.08992	1.10066	1.07928	1.10217	1.12895	1.17377	1.1944	1.1928	1.21429	1.34168	1.27726	1.28306	1.31263		1.08059	1.10236	1.09109	1.0954	1.08857	1.12455	1.09368	1.13629	1.1967
5	1.1209	1.0998	1.09272	1.10495	1.12218	1.10938	1.07486	1.11625	1.13876		1.24797	1.28554	1.24118	1.20849	1.21164	1.18612	1.16525	1.18272	1.14759	1.13856	1.10693	1.14986	1.1096	1.09122		1.09898	1.10804	1.11635	1.0886	1.12039	1.14929	1.18991	1.2106	1.21428	1.23301	1.37277	1.2979	1.30138	1.33844		1.08118	1.1063	1.0922	1.09331	1.10836	1.14836	1.09429	1.15431	1.2135
5.33	1.13545	1.11133	1.10834	1.12133	1.13687	1.12207	1.09011	1.13	1.16125		1.26154	1.30167	1.25975	1.21991	1.23028	1.19898	1.17752	1.19625	1.15859	1.15015	1.11969	1.17268	1.12646	1.11231		1.10728	1.12244	1.12977	1.09693	1.13628	1.16559	1.20297	1.22866	1.22541	1.24919	1.38708	1.31527	1.32209	1.3601		1.09778	1.12427	1.10701	1.10098	1.12536	1.16372	1.09624	1.17244	1.22728
5.67	1.14132	1.12093	1.11384	1.13142	1.15026	1.13445	1.10762	1.14383	1.17806		1.27352	1.31813	1.27459	1.23022	1.23965	1.20795	1.18798	1.20139	1.16449	1.15711	1.12806	1.17632	1.13468	1.11634		1.11403	1.13231	1.13251	1.11064	1.13687	1.17084	1.21262	1.23822	1.23446	1.25805	1.39762	1.32431	1.33649	1.38027		1.10227	1.1345	1.109	1.10798	1.13368	1.17964	1.09171	1.18204	1.23666
6	1.14551	1.12654	1.12247	1.13797	1.16214	1.1435	1.11333	1.15378	1.18979		1.28264	1.3249	1.27929	1.23839	1.24396	1.21436	1.19459	1.20936	1.17673	1.16126	1.13748	1.18416	1.1425	1.13495		1.1227	1.135	1.13143	1.10997	1.14324	1.17852	1.21599	1.24451	1.24499	1.26751	1.41251	1.33536	1.35009	1.38281		1.10755	1.14353	1.11503	1.11092	1.14126	1.18805	1.09779	1.19223	1.2382
6.33	1.15152	1.13212	1.1225	1.14085	1.16656	1.14909	1.12663	1.16267	1.2034		1.29199	1.34114	1.29033	1.24298	1.2537	1.21726	1.19837	1.21599	1.17428	1.17026	1.14436	1.19001	1.15269	1.13705		1.12043	1.13533	1.14436	1.10808	1.15393	1.17998	1.22461	1.25056	1.25231	1.27829	1.41621	1.34596	1.35499	1.40477		1.10971	1.15073	1.11877	1.1158	1.15119	1.18847	1.10457	1.19901	1.25355
6.67	1.15048	1.13498	1.12683	1.14082	1.17196	1.15128	1.12776	1.16187	1.21389		1.29763	1.34784	1.29621	1.24474	1.25591	1.22323	1.2025	1.21458	1.18397	1.1719	1.14798	1.1947	1.15803	1.14117		1.1198	1.13125	1.13948	1.10529	1.15172	1.18666	1.227	1.25437	1.25352	1.27858	1.41907	1.34992	1.36763	1.40218		1.1176	1.15722	1.12488	1.12156	1.15417	1.19079	1.11144	1.20213	1.26185
7	1.15076	1.13155	1.12777	1.14577	1.17577	1.15306	1.13046	1.16535	1.21757		1.3041	1.35255	1.30263	1.24955	1.26028	1.22681	1.20429	1.21584	1.18413	1.17766	1.14817	1.20086	1.15674	1.14517		1.12064	1.14022	1.13761	1.10894	1.14783	1.18482	1.22711	1.25577	1.25965	1.28312	1.42051	1.35432	1.36808	1.41308		1.12	1.16374	1.13045	1.1237	1.15895	1.1872	1.11207	1.20555	1.26458
7.33	1.14722	1.13371	1.12432	1.14514	1.1771	1.15788	1.13813	1.16666	1.22132		1.30688	1.35731	1.30313	1.24921	1.25837	1.22144	1.20646	1.21934	1.18462	1.16716	1.15294	1.20401	1.16196	1.14526		1.12335	1.13933	1.13799	1.10365	1.14832	1.18239	1.227	1.25518	1.26126	1.2828	1.42653	1.36538	1.37777	1.41596		1.12499	1.16986	1.13355	1.1306	1.16673	1.19247	1.10452	1.21499	1.27149
7.67	1.13878	1.12836	1.128	1.14181	1.17493	1.15538	1.13702	1.16595	1.22478		1.30533	1.3559	1.30773	1.24612	1.25798	1.21968	1.21114	1.22065	1.18524	1.17231	1.14892	1.20424	1.15799	1.14253		1.12202	1.13581	1.13939	1.10739	1.14993	1.19104	1.22627	1.25574	1.26062	1.28387	1.435	1.36364	1.37461	1.42452		1.12528	1.17119	1.13829	1.13055	1.16871	1.19884	1.10186	1.21103	1.27132
8	1.13429	1.12578	1.12091	1.1358	1.17698	1.15057	1.13755	1.16638	1.22621		1.30669	1.35698	1.30752	1.24488	1.25091	1.22085	1.20886	1.20957	1.1827	1.17264	1.15092	1.20161	1.15145	1.13981		1.1185	1.1303	1.13129	1.1065	1.14555	1.18719	1.22356	1.25535	1.25675	1.28416	1.43042	1.35955	1.38239	1.42863		1.12397	1.17181	1.13841	1.14118	1.18328	1.20196	1.09947	1.22226	1.27717
8.33	1.12721	1.11915	1.11445	1.13434	1.17212	1.14471	1.14043	1.16352	1.22871		1.30858	1.35773	1.30524	1.24166	1.25488	1.21371	1.20448	1.21189	1.18297	1.16724	1.1492	1.19964	1.15795	1.14294		1.11927	1.13402	1.13614	1.09651	1.1425	1.17854	1.22072	1.25376	1.2587	1.28605	1.4316	1.36463	1.38197	1.43006		1.12085	1.16537	1.13792	1.14261	1.19125	1.20809	1.0978	1.22378	1.27423
8.67	1.10994	1.10647	1.10058	1.12227	1.16087	1.13028	1.1309	1.15338	1.22216		1.30673	1.35821	1.30764	1.24056	1.24489	1.21362	1.20314	1.21705	1.18709	1.16525	1.14976	1.19709	1.15278	1.14017		1.121	1.12841	1.1264	1.09187	1.14378	1.17314	1.21823	1.24654	1.25633	1.29098	1.4232	1.36363	1.38343	1.42064		1.12171	1.16078	1.13766	1.13849	1.19581	1.21385	1.09614	1.22356	1.27603
9	1.08137	1.0805	1.0759	1.09628	1.13627	1.11062	1.11092	1.13109	1.20059		1.30195	1.33896	1.29356	1.22591	1.23775	1.19841	1.19191	1.19833	1.17382	1.1539	1.13742	1.18817	1.14635	1.13038		1.11451	1.12981	1.11972	1.07313	1.13519	1.16773	1.20982	1.24003	1.24663	1.27287	1.41676	1.35121	1.37485	1.41408		1.12171	1.15726	1.14041	1.13296	1.17924	1.20357	1.09953	1.2244	1.26436
9.33	1.04411	1.05111	1.04797	1.066	1.10494	1.08385	1.08235	1.10142	1.16745		1.26396	1.29731	1.26181	1.1947	1.19875	1.16436	1.15946	1.15416	1.14055	1.1211	1.11169	1.15332	1.12066	1.10711		1.09939	1.10794	1.08721	1.04844	1.10523	1.13877	1.17247	1.20112	1.211	1.2324	1.34105	1.30289	1.32318	1.36393		1.114	1.1493	1.14462	1.12244	1.17427	1.19799	1.09403	1.21714	1.25838
9.67	1.01728	1.02418	1.0188	1.04305	1.07655	1.05562	1.06288	1.07355	1.13871		1.21286	1.24765	1.21476	1.14586	1.14913	1.11915	1.12091	1.11817	1.10498	1.08073	1.08197	1.10982	1.08612	1.07677		1.0744	1.08112	1.04513	1.01067	1.0748	1.0953	1.12074	1.14925	1.16409	1.1847	1.25761	1.25362	1.27703	1.3018		1.10817	1.13971	1.14021	1.11256	1.16136	1.19299	1.09175	1.21505	1.23868
10	0.991793	0.998711	1.00119	1.02002	1.05644	1.03063	1.039	1.05113	1.11768		1.16724	1.19674	1.16835	1.10112	1.10367	1.07867	1.08099	1.06604	1.06537	1.04397	1.04584	1.06883	1.03638	1.04549		1.03835	1.04481	1.0057	0.976778	1.03938	1.05739	1.08044	1.10177	1.12061	1.14137	1.2042	1.20115	1.22192	1.24496		1.10976	1.13256	1.13566	1.10263	1.15383	1.17591	1.09229	1.20822	1.21691
10.33	0.969971	0.986328	0.98229	1.00269	1.03697	1.01418	1.01745	1.03375	1.08764		1.13525	1.15773	1.13981	1.07128	1.07012	1.04618	1.05248	1.03823	1.03733	1.01503	1.01958	1.02672	1.01195	1.01518		1.01045	1.01426	0.969525	0.952373	1.00468	1.02418	1.03828	1.06534	1.08827	1.11269	1.15549	1.16533	1.18821	1.2114		1.10451	1.12473	1.12886	1.09283	1.1428	1.15606	1.07849	1.20209	1.198
10.67	0.956182	0.969054	0.966877	0.986636	1.01922	0.9958	1.00071	1.01373	1.06979		1.10417	1.11839	1.10556	1.04235	1.04214	1.01944	1.02862	1.00465	1.01321	0.989706	0.996398	0.998517	0.98896	0.999672		0.988729	0.995548	0.942709	0.92319	0.983092	0.996964	1.01469	1.0412	1.05959	1.08269	1.11626	1.13586	1.1567	1.17524		1.10374	1.11631	1.12768	1.08902	1.13601	1.14824	1.06783	1.19908	1.18026
11	0.947327	0.955862	0.958361	0.97452	1.00714	0.982219	0.98555	1.00119	1.04855		1.07941	1.09756	1.0819	1.02008	1.0183	0.996814	1.00659	0.986568	0.988685	0.969997	0.977703	0.974187	0.97379	0.977755		0.970033	0.980493	0.918936	0.910454	0.960886	0.976825	0.985773	1.00996	1.03415	1.05371	1.08846	1.1052	1.13201	1.14894		1.09667	1.10576	1.12379	1.08394	1.12473	1.13328	1.05971	1.19262	1.15866
11.33	0.934602	0.950622	0.948181	0.965534	0.999213	0.973866	0.969573	0.991339	1.03754		1.05887	1.07452	1.05983	0.998503	0.998685	0.976241	0.985632	0.96268	0.97223	0.952273	0.957767	0.950632	0.942195	0.96305		0.950265	0.958525	0.899101	0.887954	0.942815	0.953966	0.96544	0.990635	1.01506	1.03169	1.05463	1.07833	1.10559	1.11309		1.08163	1.10184	1.11684	1.07926	1.1197	1.13065	1.04837	1.19079	1.15057
11.67	0.928628	0.939917	0.938324	0.956768	0.987581	0.962304	0.956892	0.983362	1.01868		1.04043	1.05219	1.04001	0.981268	0.978029	0.959928	0.967345	0.943248	0.954702	0.935812	0.940363	0.935874	0.930688	0.94775		0.932613	0.940816	0.882276	0.878485	0.927208	0.936244	0.95106	0.96697	0.994821	1.01195	1.03247	1.05762	1.08315	1.08994		1.07097	1.09486	1.12006	1.07594	1.11468	1.12261	1.04371	1.19328	1.14462
12	0.922327	0.931297	0.929181	0.951626	0.981012	0.954662	0.944249	0.972401	1.00369		1.02148	1.03372	1.02246	0.962091	0.95368	0.941039	0.952124	0.920926	0.941394	0.918112	0.926667	0.91856	0.916189	0.933228		0.924346	0.927963	0.865614	0.863623	0.912801	0.925516	0.931477	0.947241	0.975698	0.99372	1.00197	1.03219	1.05693	1.06402		1.06391	1.10015	1.11981	1.07756	1.09368	1.11358	1.04272	1.18955	1.14034
12.335	0.913354	0.927338	0.925847	0.942909	0.971441	0.946493	0.93443	0.967091	0.998133		1.00459	1.00927	0.999683	0.949171	0.942601	0.927706	0.937779	0.911795	0.928293	0.907741	0.918646	0.904758	0.901816	0.925275		0.914388	0.914971	0.851435	0.854059	0.903216	0.910824	0.915765	0.932625	0.960187	0.976274	0.973106	1.00979	1.03886	1.04163		1.05323	1.0967	1.10934	1.07622	1.09695	1.10722	1.03754	1.18312	1.1299
12.668	0.905447	0.921212	0.91808	0.933961	0.965197	0.93962	0.927167	0.958633	0.980721		0.99023	0.994626	0.987487	0.935262	0.926235	0.913316	0.925956	0.898182	0.914166	0.899965	0.904691	0.893915	0.892625	0.909761		0.900685	0.901014	0.843282	0.843353	0.894496	0.894289	0.896418	0.915378	0.946301	0.960087	0.95462	0.988506	1.02097	1.02614		1.04704	1.09315	1.11054	1.06947	1.08688	1.10022	1.03802	1.18023	1.12249
13.002	0.900696	0.910768	0.906147	0.93025	0.956387	0.932365	0.917493	0.949157	0.973177		0.974624	0.97849	0.97014	0.920827	0.913742	0.900156	0.912673	0.88516	0.904844	0.889096	0.897568	0.88644	0.882352	0.906045		0.889939	0.895608	0.845506	0.842089	0.885514	0.890287	0.885944	0.906531	0.930152	0.947875	0.936796	0.976199	1.00635	1.00443		1.042	1.08886	1.1039	1.06963	1.08851	1.09176	1.02988	1.17233	1.1088
[truncated: 102 more columns]

## Sheet: AUC Fig 3A
Control	Bumpel
0.5303	1.474
0.8108	1.516
0.9145	1.367
0.6204	1.384
0.7272	1.756
1.646	1.666

## Sheet: Slope Fig 3A
Control	Bumpel
0.0782198	0.15142
0.106298	0.16814
0.120966	0.14468
0.071235	0.14621
0.0897253	0.20042
0.177313	0.21909

## Sheet: Recordings Pyrinic Fig 3B
	Control
0	1.01296	0.965978	1.01745	0.994082	0.981368	0.987093	1.00521	1.00198	0.996432	1.00706			1.00001	1.00418	0.999034	1.00056	0.99996	0.997477	1.00044	1.00246	1.0041		1.00361	1.00099	0.995535	0.996511	0.995371	0.998682	1.00521	1.00429		1.00652	1.00884	0.998646	0.99889	1.00583	1.004	1.00652	1.00467		1.00086	1.00743	1.01497	1.00348	1.00773	1.00359	1.00903		0.995161
0.1667	1.00675	0.965059	1.01037	0.987232	0.981624	0.989218	1.0018	1.01054	0.994249	1.00359			1.0001	1.00359	0.999358	1.00016	1.00069	0.993601	0.997579	1.0007	1.00367		1.00621	0.998068	0.99839	0.991983	1.00547	1.00029	1.00398	1.00449		1.0016	1.00653	0.997683	1.00827	0.999792	1.00984	1.00191	1.00606		1.00093	1.00763	1.01255	1.00719	1.00744	1.01002	1.00366		0.997521
0.3333	1.00435	0.968805	1.00778	0.9914	0.986597	0.990028	0.99992	1.01154	0.994124	1.00254			0.99949	1.00243	1.00141	1.00162	1.0018	1.00158	0.997174	0.99885	1.00409		1.00554	1.00026	1.00121	0.993014	1.00595	1.00255	1.00171	1.01084		1.00046	1.01151	1.00195	0.993164	1.00032	1.00052	1.00337	1.00771		1.00485	1.00445	1.01175	1.00359	1.0054	1.00336	1.00706		0.9951
0.5	0.995008	0.975071	1.00879	0.989536	0.990102	0.992651	0.999044	1.01499	1.00085	1.00914			1.00245	1.0052	1.00218	1.00063	1.00194	0.998796	1.00045	1.00476	1.00072		0.995345	0.999342	0.998641	0.99997	1.00894	0.996551	1.00591	1.00456		1.00481	1.00643	1.00249	1.01072	1.00134	1.00117	1.0045	1.00445		1.00098	1.006	0.998005	1.00344	1.00201	1.00193	1.00467		0.997072
0.6667	0.993279	0.983028	1.00872	0.991453	0.986642	0.993228	1.00039	1.00515	0.995602	0.999455			1.00123	0.996316	0.99945	0.998535	1.00357	0.997265	0.999226	1.00605	1.00057		0.998407	1.00172	1.00261	0.994779	1.00771	1.00093	0.996587	1.00195		1.00123	1.0001	0.996499	1.00504	1.00399	1.0007	1.0061	1.00149		1.00236	1.00351	1.00286	0.999847	1.00191	1.00679	1.0036		1.00009
0.8333	0.992674	0.989324	1.00716	0.992321	0.995244	0.998395	0.997852	1.00584	1.00329	0.99753			0.998908	1.0019	1.00038	0.999648	1.00206	0.99872	1.00123	1.00387	1.00285		0.997035	0.994475	1.00193	0.990574	1.0011	0.999606	1.00449	1.00024		1.00443	1.00963	0.996044	0.992747	1.0039	1.0011	0.999382	0.9956		1.00259	1.00731	1.00981	0.995182	1.00714	1.00819	1.00355		1.00068
1	0.989775	0.988294	1.00105	0.992787	0.995173	0.997304	0.99731	0.998823	0.999503	0.996309			1.00137	1.00248	0.999089	1.00183	1.00504	0.996028	1.00292	1.00254	1.0038		1.00167	1.00182	1.00148	0.997292	1.00406	0.998329	0.99967	0.993635		0.994821	1.0069	1.00327	0.991743	0.999416	0.996212	0.99769	1.00517		0.998677	0.99891	1.00132	1.00802	1.00106	1.00587	1.00289		1.00397
1.1667	0.992548	0.995123	0.996427	0.995573	1.00391	1.00003	0.998135	0.999991	1.00617	0.999198			1.00349	0.999163	1.00254	1.00291	0.996713	1.00043	0.99894	1.0045	1.00198		0.998462	1.00125	0.998583	1.00001	1.00388	1.00514	1.00244	1.00405		1.00296	0.996509	1.00338	1.00179	0.999132	0.998426	1.00467	1.00448		0.999986	1.00701	1.00722	0.992682	1.00603	1.00004	1.00046		0.997849
1.3333	0.997098	0.997642	1.00071	0.996961	0.997884	0.996991	1.00071	1.00256	0.995509	0.994904			0.999554	1.00181	1.00224	1.00311	0.998528	1.00128	1.00071	0.997267	1.00184		1.00381	0.996746	1.00361	0.99937	1.00869	1.00132	1.0024	1.00994		0.999847	0.993777	1.0006	1.00846	1.0015	1.00194	0.996731	1.00117		0.99949	1.0028	1.00215	1.00401	1.00272	1.00215	0.998641		0.998202
1.5	0.997771	0.995418	0.997505	0.996517	1.00128	0.995875	0.995365	1.00338	0.989972	0.997658			1.00046	0.996549	0.998659	0.997802	1.00215	0.996822	0.993565	0.99931	0.999951		0.998015	0.998907	0.997195	0.995933	1.00629	1.00123	0.998201	0.998395		1.00201	1.00711	0.997597	0.99396	1.00091	1.00322	0.998758	0.996631		1.00006	0.999509	1.009	1.00235	1.0019	0.994408	1.00367		0.991469
1.6667	0.996281	0.995379	1.0002	0.999368	0.999846	0.996673	0.9981	0.99494	1.00339	0.995154			0.996311	1.00316	1.00189	0.997925	1.00003	0.998624	0.999051	0.995092	0.99999		0.998321	0.99819	1.00079	0.996302	0.998336	0.994084	0.997443	0.99519		1.00149	1.00138	1.0049	1.00184	0.994623	1.00294	1.00035	1.00406		1.00167	0.999783	0.995275	1.00068	1.0034	1.00513	1.00403		0.99756
1.8333	0.99356	1.00159	1.0035	1.00316	0.993193	0.999417	0.999208	0.993495	0.997723	0.995755			0.995462	0.99827	0.998997	0.996167	0.997809	0.997228	0.99936	0.998649	0.998457		0.998582	0.998624	1.00022	0.994404	1.00111	0.999001	1.00426	1.00889		1.00017	1.00102	0.999241	1.00123	1.00339	0.998382	0.999207	0.998081		0.999264	1.0002	1.00317	0.998821	1.00194	0.998397	0.998203		1.00159
2	0.999772	0.999106	0.995663	1.0032	1.0026	0.999945	0.996407	1.00219	0.998305	0.997897			0.998471	1.00135	0.999851	0.999669	1.00094	0.996854	0.998189	1.00154	0.999401		0.994166	0.998768	0.997705	0.997577	0.993777	0.997282	0.998005	1.00178		0.998711	0.991196	0.999256	1.00639	0.99741	1.00159	0.992898	0.996906		0.998282	0.998563	1.00176	1.00018	0.997196	0.998414	1.00164		1.00044
2.1667	1.00472	0.999383	1.00116	1.00533	0.99962	1.0004	1.00456	1.00105	1.00373	0.996097			1.00094	0.994557	1.00062	1.00063	0.999266	0.998117	0.998449	0.998875	0.999777		1.0018	0.999655	0.99838	1.00278	0.991108	1.00012	1.00474	0.989931		1.00343	1.0058	0.999639	0.995608	1.00164	0.999645	1.00216	0.999456		1.00075	1.00249	0.99388	1.00059	0.998952	0.995189	1.00219		1.00334
2.3333	1.0022	1.00475	0.999299	1.00177	1.00164	1.00038	1.00233	1.00656	0.997948	1.00161			1.00022	0.998935	1.0014	0.999266	1.00109	1.00483	0.998518	0.999089	0.9973		0.999288	1.00108	0.99999	1.00544	0.994802	1.00352	0.998841	0.997366		1.00107	0.997771	1.00116	1.01045	1.0011	0.99946	0.995888	1.00192		0.998073	0.996905	0.999844	0.996449	0.994964	0.991137	0.999273		1.00118
2.5	1.00155	1.00274	0.998945	0.999948	0.999372	1.00361	0.998975	1.00693	1.00352	1.00627			0.998649	1.00202	0.997943	1.00253	0.999838	0.999746	1.00278	1.00304	1.00071		1.00009	1.0016	0.997372	1.00027	1.00039	0.999447	1.00283	0.998324		1.00164	1.00095	1.00021	0.99609	0.99979	1.00217	1.00165	0.999671		1.00038	0.999995	0.99646	1.0016	0.996318	1.00536	1.00076		0.995446
2.6667	1.00873	1.00635	0.998668	0.998248	1.00182	1.00129	1.00379	0.996411	0.998978	0.999688			1.00294	0.996	1.00262	1.00074	1.00021	1.00151	1.00421	1.00104	0.998844		1.00196	1.00094	0.997189	1.00198	1.00042	1.00021	1.00106	0.995908		0.998943	1.00076	0.995813	0.993058	1.00263	1.00158	1.00172	0.998535		0.998846	0.998666	0.998742	0.997551	0.997547	1.00418	0.992909		1.00312
2.8333	1.01357	1.00641	1.00532	1.00367	0.997733	1.00434	1.00318	0.993985	1.00017	1.01123			0.998498	0.997168	0.99788	0.998318	0.997911	1.00743	1.00206	1.00217	0.997629		1.00262	0.998701	1.00488	1.00428	1.00551	0.998053	0.998444	1.00547		0.999698	1.00292	0.998159	1.00202	1.00145	0.997699	1.0046	0.994367		1.00228	0.996467	0.999079	0.995377	0.997736	1.0008	0.997678		1.00648
3	1.00244	1.00782	1.00155	1.00347	1.00593	1.00374	1.00194	0.999685	1.00508	1.00824			1.00362	1.00852	0.996273	0.999113	1.00047	1.0011	1.00124	0.996877	1.00033		1.00121	1.00372	1.00263	1.00435	0.991614	1.00227	0.991683	1.00112		0.995207	0.993883	0.99676	0.997376	0.996997	0.996751	1.00367	0.999568		1.00222	0.998709	0.992108	1.00169	1.00024	0.99893	0.997649		0.999359
3.1667	1.00716	1.00614	1.00788	1.00176	1.0051	1.00486	1.00879	1.00395	1.00108	1.01816			0.996974	1.00056	0.997301	0.997041	0.996735	1.00389	0.999062	0.995514	0.998929		0.997511	1.0017	0.998603	1.00291	0.993422	0.993155	0.99858	0.99857		1.00576	0.990857	0.997613	0.996143	1.00221	0.993325	0.998714	0.998909		1.00133	0.994355	0.997145	0.995482	0.99731	1.002	1.00077		1.00251
3.3333	1.01355	1.01052	1.00728	1.0036	1.00479	1.00537	1.01258	1.00809	1.004	1.00835			0.996725	0.994863	0.997363	1.00055	0.99972	0.998955	0.999429	0.998851	1.00136		0.99659	0.997429	0.999261	1.00419	0.99821	1.00122	0.995171	0.99642		1.002	0.998082	1.00118	0.988171	0.998322	0.991974	0.998635	0.995437		0.999241	0.995939	0.995432	0.995148	0.997984	0.996557	1.00106		0.999402
3.5	1.01207	1.01432	1.00312	1.00448	1.00637	1.00951	1.00511	1.00767	1.00642	1.00898			0.99999	0.994446	0.998777	1.0021	0.998817	0.997798	0.997119	0.997759	0.995198		0.997607	1.00473	0.998987	1.00264	0.999079	1.0002	1.00189	1.00064		1.00066	0.989844	0.995895	0.99903	1.00108	1.0013	0.996316	1.00691		0.999304	0.997249	1.00036	0.996607	0.993406	1.00043	1.0024		1.00603
3.6667	1.01536	1.01004	1.00581	1.00033	1.01007	1.01571	1.00659	1.0057	1.00459	1.013			0.994807	0.997903	0.996261	0.998509	0.998074	1.00554	0.998116	0.999469	1.00246		0.997945	0.998824	0.996413	0.997648	0.99319	0.997089	1.00287	0.997424		0.999873	1.00089	0.995692	0.988502	0.998669	0.989655	0.999415	0.997492		0.998989	0.99719	0.996857	1.0009	0.999507	0.998117	1.00106		0.996222
3.8333	1.01456	1.01535	1.01204	1.0054	1.01377	1.01224	1.00949	1.00194	1.01675	1.01484			1.00015	0.999096	1.00192	1.00076	1.00031	0.999969	1.00236	0.993993	0.999221		1.00466	1.00453	1.00832	1.00022	0.996854	1.0003	0.99628	1.00057		1.0073	1.00011	0.997489	1.00161	1.00547	0.994969	1.00376	1.00639		1.00032	0.99951	0.993535	0.999263	0.996203	1.00023	1.00046		1.00386
4	1.02015	1.01828	1.0096	1.00731	1.0148	1.01453	1.01128	1.01277	1.00818	1.01316			0.996408	0.995994	0.999677	0.998618	0.997972	1.0026	1.00037	0.995929	1.00009		1.00095	1.00528	1.00303	1.00153	0.999508	1.00011	1.00025	0.995522		1.00063	0.994294	1.00412	0.999693	1.00029	0.98881	0.998952	0.998698		1.00039	0.996558	0.997496	1.00191	1.00111	0.994687	1.00425		1.00501
4.1667	1.0173	1.01578	1.01002	1.00401	1.01481	1.01401	1.00969	1.00949	1.01274	1.01679			0.999266	1.00034	0.999484	0.997998	0.996967	1.00652	1.00146	0.992794	0.997136		0.998053	1.0085	1.00077	1.00346	1.00452	0.998679	0.998756	0.997917		1.00282	0.993115	1.00213	1.00533	1.00332	0.992756	1.00329	1.00408		1.00363	1.00145	1.00074	0.99998	0.999716	0.997913	1.00268		1.00628
4.3333	1.01692	1.01596	1.00958	1.0025	1.01581	1.01081	1.00765	1.0117	1.00801	1.01737			1.00035	0.994464	0.998201	1.00274	1.00177	1.00341	1.00219	0.997895	0.996754		0.996535	1.00226	1.00484	1.00222	0.999388	0.998238	0.999676	1.00242		1.00403	0.995511	1.00298	1.00515	1.00507	0.998637	1.00287	1.00019		0.99679	0.999183	0.995333	0.998585	1.00077	0.995466	1.0036		1.00546
4.5	1.02344	1.02491	1.01124	1.00604	1.01307	1.01405	1.01339	1.00991	1.01231	1.01057			1.0026	0.997316	1.00054	1.00181	1.00145	1.00116	1.00082	0.999706	0.999852		1.00102	1.00934	1.00724	1.00384	1.0004	1.00015	0.998908	1.0007		1.00045	0.984257	1.00014	1.00334	1.00714	0.996961	1.00432	1.00552		0.996631	1.00035	1.00169	1.00306	1.00154	1.00583	0.996501		1.00592
4.6667	1.02035	1.02236	1.01112	1.00469	1.00866	1.01795	1.01394	1.00787	1.01689	1.01035			1.00231	0.997668	1.00233	1.00249	1.00244	1.00991	1.0012	0.995367	0.997879		1.00193	1.00774	1.00787	0.999679	0.998993	0.997061	0.997559	1.0049		1.00574	1.00469	1.00322	1.00248	1.00135	1.0034	1.00256	1.00468		0.999798	0.995229	0.995896	0.998364	0.99537	1.0055	1.00324		1.00419
4.8333	1.02041	1.02662	1.01282	1.00465	1.01404	1.0149	1.01073	1.00741	1.00902	1.0169			1.00297	0.99667	0.999864	1.00122	1.00571	1.009	1.00101	1.00014	0.999786		1.00776	1.00775	1.00593	1.00112	0.993986	1.00618	1.00555	1.00126		1.00661	1.00361	1.0011	1.0064	1.00795	0.986604	1.00069	1.00243		1.00084	0.997987	0.996234	1.00513	0.997852	0.998749	1.00184		1.00384
5	1.02038	1.02313	1.0135	1.00971	1.01096	1.01442	1.01258	1.01415	1.01347	1.01548			1.00715	0.99989	1.00337	1.00101	1.00313	1.01202	1.00548	0.997811	1.00171		1.00882	1.00801	1.01364	1.00446	0.986295	1.00003	1.00652	1.00468		1.01078	1.00328	1.00029	1.00225	1.00726	0.999717	1.00419	0.999433		0.995684	1.00027	1.0032	0.998294	0.999064	1.00018	0.998729		1.01195
5.1667	1.02017	1.02195	1.00816	1.00539	1.01534	1.01537	1.00905	1.00464	1.01834	1.01415			1.0008	1.00511	1.00311	1.00428	1.0013	1.00718	1.0034	0.999129	0.999415		1.00734	1.0102	1.00809	1.00246	0.99739	1.00057	1.00901	1.00513		1.00418	1.00234	1.00575	0.999416	1.00829	0.993598	1.00834	0.997673		1.00432	1.00372	1.00134	1.00283	1.00308	1.00723	1.00013		1.01576
5.3333	1.01924	1.0185	1.01124	1.00698	1.01432	1.01744	1.00736	1.00883	1.01802	1.00564			1.00526	0.992528	1.00581	1.00775	1.00586	1.01198	1.00729	1.00459	1.00246		1.00906	1.01204	1.01027	1.00693	1.00124	1.00261	1.00428	0.995282		1.00721	1.00088	1.01212	1.00531	1.00764	1.00335	0.999441	1.00926		1.00022	1.00343	0.994636	1.00065	1.00406	0.999109	1.00403		1.01283
5.5	1.01658	1.01718	1.00611	1.00615	1.01848	1.01777	1.00818	1.01223	1.01341	1.00921			1.00725	1.00182	1.00566	1.00907	1.00586	1.01076	1.00254	1.00411	1.00343		1.00816	1.01571	1.01013	1.00789	1.00214	1.0047	1.00119	0.993469		1.00996	1.00361	1.00925	1.00612	1.00947	0.9946	1.00115	1.00172		1.00456	0.998479	0.994325	1.00209	1.00412	0.997745	1.00609		1.00591
5.6667	1.01867	1.01756	1.01592	1.00974	1.01389	1.01729	1.01114	1.01574	1.01684	1.00806			1.00698	1.00285	1.00693	1.00844	1.00766	1.01366	1.00721	1.00374	1.00272		1.00948	1.01927	1.00788	1.00643	1.00024	1.00061	1.003	0.998867		1.00864	1.0103	1.00247	1.00823	1.00381	0.998981	1.00697	0.999177		1.00022	0.996461	0.996392	1.00234	0.997533	1.00638	1.00543		1.00733
5.8333	1.01648	1.01602	1.01278	1.0065	1.01485	1.01894	1.01154	1.0038	1.01967	1.00747			1.01445	0.996613	1.00756	1.0093	1.01272	1.01103	1.00502	1.00195	1.00517		0.997816	1.01829	1.01188	1.00304	0.994887	1.00555	0.999566	1.00236		1.0108	1.01219	1.00084	0.997857	1.00605	1.00158	1.00367	1.00084		1.00291	0.999942	1.00115	1.00434	1.00182	1.01026	1.00672		1.01541
6	1.02167	1.01669	1.00883	1.01197	1.00985	1.01693	1.01564	1.0206	1.02076	1.00671			1.01113	1.00414	1.00866	1.01025	1.00948	1.01964	1.00888	1.00507	1.00409		1.00913	1.01163	1.00789	1.00672	1.00496	1.00535	1.00491	1.00756		1.01035	0.996336	1.00172	1.00401	1.01091	0.999764	1.00167	1.00456		0.999627	0.999405	0.997766	0.998817	1.00029	1.00376	0.998714		1.01371
6.1667	1.02483	1.01859	1.01239	1.01094	1.02089	1.01477	1.0168	1.01742	1.02534	1.00363			1.01874	1.00114	1.00704	1.01246	1.01334	1.01582	1.01079	1.00489	1.00391		1.00906	1.01016	1.01239	1.00393	0.998672	1.00652	1.00429	1.00414		1.00732	0.995651	1.00291	1.00017	1.00501	0.997385	1.00669	1.00277		1.00293	0.99843	1.00331	1.00267	0.997297	0.997092	1.00343		1.00638
6.3333	1.02322	1.01708	1.01626	1.00936	1.01506	1.01852	1.01301	1.00711	1.02349	1.00309			1.01294	0.997598	1.01174	1.01551	1.00948	1.01727	1.01039	1.00362	1.00657		1.00456	1.00919	1.00797	1.00842	1.00027	1.00719	0.995009	1.00607		1.00998	1.00303	1.00768	1.00768	1.011	1.00285	1.00697	1.00792		1.00295	1.00048	0.995523	1.00351	1.00232	1.00211	1.00362		1.0064
6.5	1.02107	1.0169	1.00988	1.01261	1.02337	1.01757	1.01309	1.00947	1.02487	1.00261			1.01377	0.999248	1.01226	1.01237	1.01494	1.02117	1.01322	1.00571	1.00556		1.00509	1.01503	1.00977	1.01315	1.0041	1.00473	1.00322	1.00799		1.0133	1.00767	1.00524	1.00754	1.01221	0.998035	1.00711	1.00656		1.00029	0.998998	1.0076	1.00337	1.00532	1.00494	1.00202		1.01749
6.6667	1.02201	1.01998	1.01306	1.01219	1.02242	1.01635	1.01805	1.02261	1.02189	1.00691			1.01662	1.00046	1.01086	1.01527	1.01266	1.02047	1.0107	1.00894	1.00671		1.00277	1.01075	1.0106	1.01219	0.99901	1.00976	1.00362	1.00154		1.00695	0.993493	1.00148	1.00668	1.00962	0.99644	1.00222	1.00644		1.00592	1.00158	0.989066	1.00225	1.00434	1.00164	1.00439		1.00627
6.8333	1.02674	1.01526	1.015	1.01304	1.02032	1.01988	1.01412	1.01254	1.02306	1.00714			1.01283	1.00396	1.01313	1.01581	1.00969	1.02031	1.00986	1.00875	1.00816		1.00837	1.01475	1.01561	1.01046	1.0107	1.00474	1.00208	1.00959		1.01504	0.989645	1.01063	1.00235	1.009	0.994154	1.00614	1.00421		1.00881	0.998294	1.00103	1.00521	1.00052	1.00525	1.00584		1.00616
7	1.02501	1.02039	1.01418	1.01767	1.02399	1.0185	1.0193	1.01331	1.02308	1.00453			1.0181	1.0014	1.0122	1.01747	1.01476	1.02232	1.01087	1.00567	1.00781		1.00324	1.01278	1.00905	1.01205	1.00028	1.00531	0.998349	1.00696		1.01051	1.00415	1.01063	0.993474	1.00773	0.992971	1.00615	1.00345		1.00336	0.998756	0.995602	1.00105	1.00531	1.00589	1.00558		1.0148
7.1667	1.02117	1.0153	1.0131	1.01146	1.02103	1.02306	1.01173	1.02121	1.02954	1.00007			1.01868	1.00423	1.01496	1.0182	1.01853	1.01948	1.01405	1.00856	1.0089		1.00589	1.01109	1.01255	1.01283	1.00229	1.00886	1.00632	1.01216		1.01272	0.99515	1.00822	1.00339	1.01018	1.00172	1.00896	1.003		1.00803	1.00236	0.999029	0.999574	1.00507	0.993213	1.00283		1.00858
7.3333	1.02985	1.01774	1.01606	1.01327	1.02299	1.01833	1.01763	1.02323	1.03072	0.993258			1.021	1.00497	1.01338	1.02274	1.01886	1.0273	1.0155	1.00781	1.01077		1.00477	1.00825	1.0144	1.00527	1.00435	1.00162	0.99588	1.0087		1.01244	1.00726	1.0087	1.00726	1.00993	1.00544	1.00381	1.00651		1.00832	0.999888	0.999602	0.998668	1.00531	1.00466	1.00508		1.01064
7.5	1.02483	1.01955	1.01705	1.01615	1.02446	1.01991	1.02138	1.02339	1.02841	0.993328			1.02106	1.00649	1.01699	1.02052	1.01238	1.02582	1.01294	1.0057	1.01025		1.00615	1.01252	1.00833	1.01847	1.0058	1.00378	1.00165	1.00633		1.01137	1.01319	1.00356	1.00471	1.00936	1.00527	1.01107	1.00121		1.00419	1.00247	1.00252	1.00137	1.00308	1.00936	0.99867		1.01456
7.6667	1.02539	1.01313	1.01122	1.01567	1.02269	1.0202	1.02025	1.01996	1.02841	1.00301			1.022	1.0017	1.02032	1.01989	1.01985	1.02316	1.01416	1.00479	1.00845		1.00471	1.01149	1.0117	1.01131	0.994623	1.00695	1.00207	1.00822		1.01367	1.00141	1.00454	1.00419	1.01628	1.00237	1.01095	1.00176		1.00367	1.00441	1.00373	1.00686	1.00463	1.0095	1.00489		1.01111
7.8333	1.02491	1.02258	1.02315	1.01814	1.01987	1.02289	1.02036	1.0143	1.03225	1.00244			1.01915	1.00656	1.02068	1.01747	1.01817	1.02844	1.01422	1.01579	1.01277		1.00813	1.01545	1.01216	1.00792	1.00693	1.00722	1.00028	1.00453		1.01528	0.982799	1.0082	1.00429	1.0126	1.00033	1.01067	1.01178		1.00878	1.00032	1.00782	1.00048	1.0023	1.0108	1.00367		1.01476
8	1.03407	1.02125	1.01716	1.01808	1.0162	1.0206	1.02422	1.0173	1.03001	1.00307			1.0166	1.00049	1.01239	1.01991	1.02021	1.02599	1.01009	1.00499	1.01148		1.00042	1.01398	1.00778	1.01564	1.01322	1.00745	1.00299	1.00754		1.01287	1.02157	1.00642	1.01039	1.00841	1.00475	1.00816	1.00755		1.00373	1.00271	1.00191	1.003	1.00734	1.02046	1.00535		1.00981
8.1667	1.02553	1.0117	1.02119	1.01644	1.00815	1.02218	1.02597	1.01604	1.03031	1.0015			1.02087	1.00365	1.0202	1.019	1.01833	1.03507	1.01373	1.01051	1.01212		1.01134	1.01082	1.01025	1.01211	1.00595	1.00854	1.0037	1.00216		1.01549	1.00726	1.01315	0.99873	1.00528	0.99255	1.00419	1.00637		1.01029	1.00459	1.00352	1.00375	1.01047	1.01001	1.00457		1.01529
8.3333	1.03961	1.02371	1.0164	1.01586	1.01866	1.02612	1.0257	1.0131	1.03991	1.00189			1.02067	1.00442	1.02016	1.02128	1.02374	1.03376	1.01477	1.0058	1.01117		1.00714	1.01768	1.01133	1.01306	1.01069	1.01009	1.00278	1.00907		1.01192	0.994611	1.01002	1.00941	1.01458	1.00263	1.0097	1.00214		1.00638	1.00118	1.00091	1.00127	1.00234	1.01173	1.00477		1.01327
8.5	1.04058	1.02288	1.01921	1.01625	1.02009	1.02618	1.02413	1.01304	1.02938	0.996324			1.02471	0.999495	1.0192	1.02008	1.02035	1.03212	1.01276	1.01065	1.01441		1.00457	1.01096	1.00335	1.01618	0.999642	1.00945	1.00042	1.00437		1.01974	0.999514	1.01359	0.998542	1.01376	0.999516	1.00554	1.00394		1.00687	1.00615	1.00206	1.00481	1.0066	1.00662	1.00499		1.01284
8.6667	1.03757	1.01623	1.01486	1.01531	1.01683	1.02638	1.02223	1.0153	1.03293	1.00185			1.01969	1.00335	1.01835	1.02124	1.0213	1.0348	1.01563	1.00676	1.01068		1.00582	1.01277	1.00969	1.0139	0.999299	1.0014	1.00625	1.01113		1.01544	1.00193	1.01204	1.00782	1.00714	0.999898	1.00484	1.00861		1.00656	1.0056	1.00816	1.0076	1.01111	1.00638	1.00778		1.01351
8.8333	1.04307	1.0195	1.01729	1.02435	1.02034	1.02344	1.02357	1.01262	1.03508	0.994096			1.02306	1.00285	1.01552	1.02144	1.0237	1.03277	1.01575	1.00954	1.01389		1.00403	1.01698	1.01268	1.01066	1.00399	1.00853	1.01118	1.00065		1.01438	0.999025	1.01075	1.00418	1.011	1.00468	1.00307	1.00433		1.00974	1.00131	1.00535	1.00718	1.01138	1.01367	1.00704		1.01427
9	1.04865	1.0239	1.018	1.02173	1.01728	1.02565	1.02551	1.0218	1.03361	0.998653			1.02122	1.00331	1.01966	1.02327	1.02091	1.03303	1.0159	1.01066	1.01004		1.01019	1.01201	1.01005	1.00922	1.00602	1.00594	1.00686	1.001		1.01953	0.98677	1.00435	1.00966	1.013	1.00146	1.00698	1.00516		1.00689	1.00822	1.00677	1.00741	1.01491	1.00464	1.01065		1.01127
9.1667	1.04766	1.02009	1.02182	1.02337	1.02221	1.02489	1.02581	1.01434	1.0384	1.00206			1.021	1.00753	1.02096	1.02287	1.02367	1.02949	1.01878	1.01252	1.01354		1.00225	1.01025	1.01316	1.01321	1.00389	1.00774	1.00276	1.01541		1.01452	1.003	1.01467	1.00088	1.01294	1.01046	1.01145	1.00612		1.00396	1.00839	1.00215	1.00479	1.00374	1.00566	1.0088		1.01643
9.3333	1.05127	1.0214	1.02476	1.02589	1.02895	1.03118	1.02514	1.02513	1.04359	0.994679			1.02261	1.0089	1.02237	1.01993	1.01991	1.0307	1.01617	1.0101	1.01168		1.00513	1.01354	1.01112	1.0138	1.0144	1.00855	1.01207	1.00311		1.01231	0.994594	1.00646	1.01023	1.01169	1.0083	1.0058	1.00529		1.00967	1.00262	1.00797	1.00734	1.0092	1.00815	1.01071		1.01785
9.5	1.05041	1.02159	1.02264	1.0207	1.02398	1.02849	1.02884	1.02497	1.04538	0.990351			1.02203	1.00948	1.02221	1.02249	1.018	1.03457	1.01388	1.01389	1.01259		1.00777	1.01473	1.00682	1.01003	1.00931	1.00779	1.00084	0.99714		1.01822	0.998907	1.01106	1.00601	1.01152	1.00267	1.00787	1.00214		1.0071	1.00171	1.00065	1.00319	1.01227	1.0169	1.003		1.01673
9.6667	1.04726	1.02159	1.02325	1.02084	1.01966	1.02508	1.02839	1.01924	1.03822	0.989582			1.02132	0.997841	1.02336	1.0219	1.02153	1.03401	1.01553	1.0083	1.01565		1.00732	1.01316	1.0107	1.01616	1.00617	1.00669	1.00263	1.01062		1.01844	0.995335	1.00892	1.00129	1.01726	1.00003	1.00652	1.00574		1.01371	1.0053	1.00578	1.00224	1.0062	1.00854	1.00723		1.01487
9.8333	1.05155	1.02806	1.03063	1.02191	1.01806	1.0273	1.03321	1.02316	1.04383	0.988597			1.02114	1.008	1.02153	1.02323	1.02373	1.03423	1.01699	1.00451	1.01618		1.00717	1.01545	1.01165	1.01743	0.999855	1.01121	1.00685	1.01044		1.01313	0.997399	1.01076	1.01043	1.00833	0.994995	1.01166	1.00137		1.00596	1.00656	0.999122	1.00453	1.00861	1.01372	1.00862		1.01211
10	1.05613	1.02954	1.03196	1.02499	1.02097	1.02709	1.0336	1.02223	1.04484	0.990764			1.01803	1.0006	1.02023	1.02009	1.0196	1.03775	1.0165	1.00674	1.01429		1.01008	1.01113	1.01275	1.0159	1.01109	1.0086	1.00769	1.00539		1.01883	1.01042	1.00804	1.00395	1.01414	0.99752	1.01088	0.999704		1.00684	1.00402	1.0021	1.00956	1.00907	1.01904	1.01039		1.00944
10.1667	1.04552	1.03242	1.02606	1.02625	1.02074	1.02691	1.02981	1.02167	1.04049	0.989541			1.02407	1.00444	1.01896	1.02479	1.02032	1.03646	1.01892	1.00679	1.01627		1.00847	1.01068	1.01355	1.01864	1.01663	1.00575	1.00977	1.01535		1.02136	1.00106	1.00965	1.0023	1.01643	0.996899	1.00889	1.00459		1.00979	1.00165	1.00054	1.00545	1.01369	1.01437	1.00825		1.01286
10.3333	1.05322	1.02726	1.02962	1.02618	1.02171	1.03017	1.03013	1.02232	1.0436	0.989979			1.02384	1.00618	1.02364	1.0212	1.02189	1.03146	1.01583	1.01387	1.01288		1.00898	1.01518	1.01469	1.02477	1.00379	1.01177	1.0051	1.0081		1.01884	0.991972	1.0088	1.00046	1.01622	1.00045	1.01052	1.00351		1.00696	1.00227	1.00003	1.00882	1.01185	1.01938	1.00553		1.00953
10.5	1.05397	1.03005	1.03096	1.02388	1.02061	1.02707	1.02946	1.02034	1.05015	0.988375			1.02245	1.00515	1.02134	1.02182	1.01938	1.03571	1.01693	1.00979	1.00971		1.01329	1.01471	1.01628	1.01515	1.01792	1.01433	1.01601	1.01999		1.02093	0.987746	1.01192	1.01051	1.01471	0.999176	1.00725	0.997368		1.0111	1.00424	1.00053	1.00574	1.00869	1.00489	1.00844		1.01497
10.6667	1.04896	1.02684	1.02518	1.03112	1.02025	1.03071	1.02815	1.01757	1.04393	0.99074			1.02395	1.0017	1.01838	1.01978	1.01514	1.03428	1.01331	1.00314	1.00947		1.02102	1.02066	1.0248	1.01978	1.01245	1.01616	1.00934	1.00882		1.02078	1.00809	1.0067	1.00213	1.01276	1.00194	1.01185	1.00078		1.00736	1.00269	1.00646	1.00889	1.0138	1.00489	1.01535		1.02111
10.8333	1.05541	1.02802	1.03123	1.02599	1.02866	1.02564	1.03243	1.02302	1.03979	1.00158			1.01487	1.00179	1.01667	1.01749	1.01764	1.02311	1.01072	1.00351	1.00543		1.01882	1.02316	1.02413	1.02108	1.01789	1.01599	1.00621	1.00819		1.0155	0.986379	1.00819	0.994537	1.0138	1.00309	1.0108	1.009		1.00926	1.00225	0.999153	1.00904	1.01129	1.01748	1.00598		1.01082
11	1.04795	1.02929	1.03129	1.02643	1.03034	1.02574	1.02815	1.02533	1.04775	0.989403			1.01692	0.998657	1.01648	1.01969	1.0169	1.03134	1.00974	1.00434	1.00757		1.01114	1.02174	1.02457	1.02045	1.00784	1.01777	1.01573	1.01383		1.01856	0.993049	1.01291	0.996199	1.01751	1.00654	1.00653	1.01709		1.01082	1.00662	1.00442	1.00974	1.01225	1.01456	1.01649		1.01698
11.1667	1.0484	1.0246	1.02917	1.02965	1.01998	1.0291	1.02572	1.02077	1.04592	0.99011			1.01643	0.994848	1.01332	1.01183	1.01424	1.02768	1.00894	1.00142	1.00109		1.00927	1.02437	1.01787	1.0194	1.01887	1.01246	1.00806	1.01544		1.02459	0.99956	1.01217	0.994661	1.01449	1.00319	1.01475	1.00147		1.01168	1.00309	0.998484	1.00959	1.01274	1.01149	1.00966		1.01741
11.3333	1.04958	1.02259	1.02944	1.02719	1.02083	1.02366	1.02539	1.02113	1.04155	0.994436			1.01851	0.991264	1.01702	1.01272	1.0139	1.02689	1.00994	1.00029	1.00495		1.01366	1.01324	1.02105	1.02637	1.01492	1.0215	1.01545	1.01647		1.01881	0.993846	1.0093	0.993484	1.01342	1.00179	1.01432	1.00175		1.0079	1.00894	1.00813	1.00496	1.01281	1.00963	1.01069		1.01243
11.5	1.05063	1.02456	1.02859	1.02351	1.02344	1.02107	1.02503	1.02066	1.04941	0.996345			1.01373	1.0006	1.01227	1.015	1.01417	1.02421	1.01123	1.00123	1.00222		1.0172	1.0226	1.01959	1.0235	1.02118	1.01823	1.01246	1.00447		1.01628	0.982781	1.00834	1.00633	1.0125	1.00328	1.005	1.00738		1.01079	1.00053	1.00665	1.00681	1.01163	1.01954	1.00704		1.00994
11.6667	1.05017	1.02305	1.02666	1.02534	1.0234	1.02088	1.02577	1.01775	1.04035	0.994125			1.01584	0.994219	1.01222	1.00992	1.01388	1.02631	1.00934	0.998434	1.00459		1.01605	1.0206	1.02224	1.02337	1.01711	1.01435	1.00806	1.01253		1.01875	0.988029	1.01589	0.999259	1.01239	1.00032	1.01202	1.00264		1.00855	1.00613	1.00854	1.00929	1.01361	1.01112	1.0108		1.0138
11.8333	1.053	1.02013	1.02578	1.03306	1.02901	1.02447	1.02522	1.01749	1.04971	0.992495			1.01487	0.993753	1.0121	1.01286	1.01188	1.01889	1.00624	0.994497	1.0019		1.02021	1.0193	1.02092	1.02058	1.01255	1.01619	1.0135	1.01166		1.01934	0.988526	1.01064	1.00461	1.01734	0.995805	1.0047	1.01248		1.00913	1.0089	1.00662	1.00603	1.01194	1.01593	1.01051		1.0164
12	1.05782	1.02113	1.02766	1.02689	1.02798	1.0264	1.0259	1.02892	1.04102	0.996079			1.01264	0.992757	1.01284	1.01285	1.01011	1.02714	1.00926	0.997875	1.00363		1.01623	1.02161	1.02041	1.02253	1.01614	1.01526	1.0122	1.00922		1.02585	0.979766	1.01428	1.00102	1.01577	1.00461	1.0056	1.01195		1.00863	1.00752	1.00524	1.00955	1.01254	1.00375	1.00913		1.0159
12.1667	1.05199	1.0188	1.02524	1.03229	1.02189	1.02187	1.02499	1.01807	1.047	0.994279			1.01117	0.994418	1.01233	1.00982	1.01201	1.02491	1.00813	0.996198	0.998891		1.02071	1.02113	1.01975	1.02528	1.02327	1.02142	1.01384	1.0118		1.02191	0.99919	1.00747	1.01082	1.01529	0.996974	1.00829	1.00802		1.00581	1.00734	1.00805	1.00315	1.01375	1.01586	1.00684		1.01502
12.3333	1.0536	1.02791	1.02421	1.02994	1.02725	1.02752	1.02415	1.01877	1.04328	0.98979			1.00939	0.992384	1.01246	1.0118	1.01258	1.02748	1.0077	0.99777	1.00158		1.02042	1.02176	1.01929	1.02508	1.01877	1.01437	1.0143	1.01363		1.02094	0.993544	1.00868	1.01062	1.01296	0.997147	1.00996	1.00943		1.00881	1.00935	1.00026	1.0095	1.01384	1.01515	1.00799		1.0134
12.5	1.05167	1.01887	1.02902	1.03037	1.02572	1.02213	1.0267	1.0268	1.04448	0.991584			1.01292	0.998517	1.01095	1.0135	1.00946	1.02249	1.00659	0.996008	1.00137		1.02436	1.01852	1.02006	1.01947	1.01684	1.01414	1.008	1.01635		1.02322	0.989986	1.01014	1.0087	1.01896	1.01001	1.013	1.00816		1.01182	1.00574	1.00217	1.00953	1.00842	1.01706	1.00856		1.01415
12.6667	1.05418	1.01761	1.0211	1.03222	1.02378	1.02692	1.02754	1.01878	1.0455	0.990349			1.01147	0.990363	1.01396	1.01235	1.0036	1.02196	1.00398	0.993898	0.997731		1.02246	1.02024	1.01939	1.02378	1.01676	1.01827	1.01069	1.01317		1.02831	0.99439	1.01243	1.00109	1.01935	0.993556	1.01145	1.00419		1.01258	1.00393	1.00968	1.00956	1.01006	1.01798	1.01309		1.01645
12.8333	1.05232	1.02284	1.02354	1.03055	1.0255	1.02567	1.02597	1.023	1.04978	0.983271			1.01274	0.991038	1.01346	1.01139	1.01117	1.02094	1.00193	0.994288	0.996481		1.02118	1.02291	1.02342	1.02518	1.0218	1.01687	1.01335	1.0176		1.02543	1.00783	1.01332	1.0087	1.01578	1.00172	1.01002	1.01118		1.01207	1.00406	1.00754	1.00592	1.01423	1.01399	1.0113		1.01573
13	1.04866	1.02	1.01523	1.02957	1.02317	1.02304	1.02548	1.01639	1.05508	0.983538			1.00871	0.990254	1.01315	1.01152	1.00296	1.02029	1.00243	0.994737	0.998392		1.01983	1.02281	1.02219	1.02632	1.01919	1.01544	1.01131	1.00911		1.0261	0.995983	1.01187	1.00403	1.01376	1.0028	1.00803	1.00711		1.01202	1.00537	1.00861	1.01265	1.01188	1.01808	1.01301		1.02266
[truncated: 94 more columns]

## Sheet: AUC  Fig 3B
Control	Bumpel
0.06981	0.1854
0.03332	0.1419
0.0226	0.03319
0.01912	0.04128
0.009199	0.2101
0.04779	0.0284
0.05685	0.07122
0.06467	0.1034

## Sheet: Slope Fig 3B
Control	Bumpel
0.002133	0.01731
0.003557	0.01573
0.003164	0.00593
0.003338	0.00353
0.001375	0.01679
0.003734	0.00275
0.00448	0.0083
0.00767	0.01111

## Sheet: Fig 3C
PBS Injected	Pyruvate Injected
0.537815	0.806723
1.68067	1.47899
1.88235	0.134454
1.21008	0.268908
1.23396	0.826891
0.903489	0.205807
1.74607	1.08378

## Sheet: Fig 3D
C9	C9 Bumpel	C9 ldh RNAi C9	C9 Bumpel ldh RNAi
1.49553	0.404813	1.42961	0.330549
1.18878	0.672692	2.20771	0.304194
1.58458	0.289964	2.09289	0.440328
1.84963	0.416392	1.32568	0.323066

## Sheet: Fig 3E
C9 w1118	C9 Bumpel w1118	C9 PdhaRNAi	C9 Bumpel PdhaRNAi
2.14854	0	0.671769	0
1.13065	0	1.59651	0
2.08115	0	1.3397	0
	0		0
