# Supplementary material for: A monocarboxylate transporter rescues frontotemporal dementia and Alzheimer’s disease models
Source: PLoS Genet. 2023 Sep 21;19(9):e1010893. doi: 10.1371/journal.pgen.1010893 (PMC10513295; doi:10.1371/journal.pgen.1010893)
Supplement: S4 Data — (XLSX) [file pgen.1010893.s011.xlsx]

## Sheet: Fig 4A
C9 elavGS -RU	C9 elavGS Bumpel -RU	C9 elavGS +RU	C9 elavGS Bumpel +RU
	0.70408	1.03926	1.67081
0.860772	0.562075	0.474099	1.50305
0.68586	1.06083	0.931282	1.9396
0.861632	0.451117	1.21415	1.14668
1.17253	0.610703	0.877589	1.09897
0.527748	1.85057	0.767852	1.6561
0.753043	0.804568	1.28843	2.06061
2.13841	0.948505	1.58337	1.75305

## Sheet: Fig 4B
C9 elavGS -RU	C9 elavGS Bumpel -RU	C9 elavGS +RU	C9 elavGS Bumpel +RU
0	1.05781	0.832552	1.95012
0.618705	0.946122	1.20833	2.00066
0.731373	1.22011	1.3051	2.10636
1.01838	0.605055	1.3159	1.79569
0.997658	0.677542	1.09786	1.79416
0.459814	1.19729	1.3387	2.2552
0.844664	0.892549	0.920384
1.99061	1.12712	1.17132	2.50512

## Sheet: Fig 4C+S5A
Cox/Rpol III C9 -RU	Cox/Rpol III C9 +RU	Cox/Rpol III C9 Bumpel -RU	Cox/Rpol III C9 Bumpel +RU	rrnl/Rpol III C9 -RU	rrnl/Rpol III C9 +RU	rrnl/Rpol III C9 Bumpel -RU	rrnl/Rpol III C9 Bumpel +RU	CytB/Rpol III C9 -RU	CytB/Rpol III C9 +RU	CytB/Rpol III C9 Bumpel -RU	CytB/Rpol III C9 Bumpel +RU
1.15708	1.05448	1.56908	0.921763	1.09431	0.981938	1.50562	0.877249	1.09108	0.958124	1.44521	0.817354
1.34159	1.10882	1.26982	0.947004	1.37097	1.15714	1.22302	0.940493	1.341	1.04432	1.13464	0.870808
1.40351	1.07729	1.1591	0.880912	1.35646	1.13682	1.08549	0.974251	1.25969	1.08486	1.01558	0.848899
1.18341	1.14758	1.02377	0.76077	1.16664	1.17126	0.955515	0.807047	1.07797	1.08286	0.874054	0.772992

## Sheet: Fig 4D
elav mitoGFP	Bumpel elav mitoGFP	elav mCD8-GFP	Bumpel elav mCD8-GFP
1.18649	0.593053	1.69868	0.91981
0.817301	0.369223	1.35384	1.07044
0.913329	0.913329	1.29492	1.20434
1.04074	0.63299	1.57255	1.4996
0.958903	0.546482	1.40414	1.40925

## Sheet: Fig 4E
C9	C9 Pink RNAi	C9 Bumpel	C9 Bumpel Pink RNAi
0.753468	0.452351	0.374076	0
1.20095	0.628393	0.160527	0
0.771747	1.74276	0.50037	0
1.34778	1.0779	0.389689	0

## Sheet: Fig 4F
C9	C9 Kaemp	C9 Bumpel	C9 Bumpel Kamp
0.940328	1.59573	0.217294	0.19398
1.04504	2.71875	0.183505	0.273225
0.883098	2.02977	0.107597	0.423297
0.595847
