# Supplementary material for: A monocarboxylate transporter rescues frontotemporal dementia and Alzheimer’s disease models
Source: PLoS Genet. 2023 Sep 21;19(9):e1010893. doi: 10.1371/journal.pgen.1010893 (PMC10513295; doi:10.1371/journal.pgen.1010893)
Supplement: S5 Data — (XLSX) [file pgen.1010893.s012.xlsx]

## Sheet: Fig 5B
elavGS	C9	C9 Bumpel
80	77	77
24	37	68
66	74	65
39	94	73
49	109	81
	119	51
	76
	69
	92
	71
	87
	47

## Sheet: Fig 5C
Red Alone			Red and Green Overlap
elavGS	C9	C9 Bumpel	elavGS	C9	C9 Bumpel
53	67	70	27	10	7
24	27	56	0	10	12
58	51	57	8	23	8
33	57	66	6	37	7
38	59	64	11	50	17
	85	49		34	2
	70			6
	45			24
	27			65
	54			17

## Sheet: Fig 5D
C9 +RU	C9 Atg1o/e +RU	C9 Bumpel +RU	C9 Bumpel Atg1o/e +RU
2.23326	2.16592	1.0038	0.872783
2.64978	1.69832	0.945867	0.626555
3.19885	1.99216	1.05742	0.696808
2.89843	1.69626	1.08709	0.549809

## Sheet: Fig 5E
C9 +RU	Atg1RNAi C9 +RU	C9 Bumpel +RU	Atg1RNAi C9 Bumpel +RU
1.49553	2.96743	0.404813	0.709308
1.18878	2.96689	0.672692	0.669871
1.58458	2.79453	0.289964	1.13744
1.84963	2.126	0.416392	0.764619

## Sheet: Fig 5F
Day	C9	C9 Atg1RNAi
0	1	1
2	1	1
5	1	0.994681
7	0.957672	0.680851
9	0.730159	0.356383
11	0.603175	0.159574
13	0.533783	0.117021
16.13	0.361247	0.0744681
19.04	0.200693	0.0531915
21	0.188887	0.0478723
23	0.100346	0.037234
26.13	0.0590273	0.0212766
28	0.0413191	0.0212766
31	0.013773	0.0159575
35	0.013773	0.0106383
37	0.00688652	0.00531915
40	0	0.00531915
42		0.00531915
44		0

## Sheet: Fig 5G
day	C9 Bumpel	C9 Bumpel Atg1RNAi
0	1	1
2	1	1
5	1	1
7	1	1
9	0.994792	0.97546
11	0.984375	0.957055
13	0.984375	0.944785
16.13	0.942708	0.895706
19.04	0.932292	0.865031
21	0.921816	0.834137
23	0.895629	0.809422
26.13	0.84849	0.76617
28	0.780401	0.735276
31	0.668916	0.648773
35	0.610518	0.543734
37	0.573356	0.506661
40	0.424708	0.45662
42	0.37162	0.385876
44	0.313222	0.340857
47	0.232217	0.276545
49	0.209561	0.21584
51	0.175578	0.182115
54	0.101949	0.14839
56	0.0906211	0.12141
58	0.062302	0.0876849
61	0.0436114	0.0365354
63	0.0373812	0.0219212
65	0.0186906	0.0146141
68	0	0

## Sheet: Fig 5H+I
day		C9 +RU		C9 Atg1+RU		C9 Bumpel +RU		C9 Bumpel Atg1+RU
0		1		1		1		1
3		1		1		1		1
5		0.993007		0.992754		1		1
7		0.986014		0.942029		1		1
10		0.734266		0.521739		0.96875		0.984733
12		0.538462		0.446125		0.938789		0.961471
14		0.251748		0.37051		0.789436		0.953591
17		0.146853		0.294896		0.504362		0.921537
19		0.0979021		0.294896		0.383754		0.913524
21		0.0769231		0.279773		0.285074		0.913524
23		0.0559441		0.173913		0.131573		0.80935
26		0.041958		0.166352		0.0767507		0.753256
28		0.034965		0.136106		0.0219288		0.664162
31		0.00699301		0.0604915		0		0.332081
33		0.00699301		0.0378072				0.275384
35				0.0226843				0.234886
38				0.00756144				0.194389
42				0.00756144				0.17009
45				0				0.113393
47								0.105294
49								0.0728958
51								0
53
56
59
61
63
65
67
70
73
75
77
77
77
77
77
77
77

## Sheet: Fig 5J
	Cath D					Vha26					VhaSFD					emp					Vha14-1					VhaPPA1-1
C9 -RU	1.292	0.835	0.999	1.626		1.42	1.191	1.258	1.358		0.96	0.936	1.039	0.946		0.775722	0.853279	0.852941	0.927738		1.60428	1.47912	1.61474	1.62633		1.05933	0.946395	0.976967	0.959976
C9 +RU	1.082	0.976	0.785	1.335	1.129	0.833	1.176	0.727	1.175	0.928	0.775	0.785	0.889	1.008	0.874	0.62306	0.649537	0.775903	1.19005		1.38522	1.5172	1.65542	1.95922		0.92978	0.784377	0.926551	0.939504
C9 Bumpel -RU	1.164	1.194	0.908	1.381	1.567	1.448	1.375	1.461	1.485	0.845	1.281	1.082	1.079	1.069	0.901	1.12472	0.970105	1.21636	1.32276	1.22784	1.1762	1.58424	1.30502	1.46575	2.00641	1.10072	1.17281	0.908866	1.1094	1.30134
C9 Bumpel +RU	0.857	0.668	0.706	1.473	1.755	1.436	1.513	1.419	1.307	1.243	1.109	1.156	1.209	0.974	1.224	1.07401	1.0568	1.15337	1.22312		1.70125	1.81574	1.2995	0.9914		1.10399	1.31818	1.01552	1.56067
