# Supplementary material for: A monocarboxylate transporter rescues frontotemporal dementia and Alzheimer’s disease models
Source: PLoS Genet. 2023 Sep 21;19(9):e1010893. doi: 10.1371/journal.pgen.1010893 (PMC10513295; doi:10.1371/journal.pgen.1010893)
Supplement: S6 Data — (XLSX) [file pgen.1010893.s013.xlsx]

## Sheet: Fig 6A
day	Aß	Aß Bumpel
0	1	1
3	1	1
5	1	1
7	1	1
9	0.992188	1
12	0.992188	1
15	0.992188	1
20	0.992188	1
24	0.992188	1
24	0.992188	1
27	0.992188	1
29	0.976562	1
31	0.90625	1
32	0.84375	1
34	0.726562	0.982456
36	0.601562	0.900585
37	0.460938	0.900585
39	0.203125	0.565483
41	0.105625	0.465692
42	0.073125	0.419123
43	0.065	0.407481
44	0.01625	0.372554
46	0.008125	0.244488
48	0	0.0814962
52		0

## Sheet: Fig 6B
Day	Aß					Bumpel Aß
3	1.277	1.029	1.3836	1.3485	1.3078	1.2109	1.2511	1.4378	1.5243	1.4681
7	0.8656	1.0373	1.2739	1.1622	1.1253	1.0537	1.0191	0.9674	1.3058	1.3616
11	1.0777	0.7371	1.0033	0.8834	0.8197	1.0231	1.0923	1.263	1.025	1.181
15	0.9716	0.8545	0.6099	0.9964	0.831	1.0941	0.8728	0.9813	1.0044	0.8838
19	0.754	0.5424	0.7785	0.7005	0.67	0.7909	0.8599	0.754	0.7263	0.7857
22	0.3331	0.431	0.286	0.5663	0.5552	0.5826	0.6197	0.7805	0.5253	0.7584
25	0.3053	0.3956	0.2558	0.5151	0.4354	0.4978	0.5896	0.6298	0.6711	0.4644
28	0.1901	0.1745	0.2028	0.1472	0.1419	0.6015	0.4721	0.5305	0.4922	0.3498

## Sheet: Fig 6C
w- RU-			w- RU+			Bumpel RU-			Bumpel RU+
4.99365	6.22314	5.07301	38.6231	41.9937	29.167	3.81259	5.87924	4.13287	12.096	16.1092	14.3694
