# Supplementary material for: A monocarboxylate transporter rescues frontotemporal dementia and Alzheimer’s disease models
Source: PLoS Genet. 2023 Sep 21;19(9):e1010893. doi: 10.1371/journal.pgen.1010893 (PMC10513295; doi:10.1371/journal.pgen.1010893)
Supplement: S7 Data — (XLSX) [file pgen.1010893.s014.xlsx]

## Sheet: Fig S1 A
C9 -RU	C9 +RU	C9 Bumpel -RU	C9 Bumpel +RU
0.69821	1.21961	1.48554	4.04792
0.971566	1.10569	1.70577	4.12068
0.980006	1.17804	1.72578	3.90012
1.18642	1.27194	1.80359	3.44822
1.1638	1.13742	1.5958	3.83706

## Sheet: Fig S1
day	C9 bumpel +RU	bowl +RU	C9 empty FlyORF +RU
0	1	1	1
3	1	1	1
8	1	1	1
10	1	0.986928	0.932432
13	1	0.869281	0.716216
15	0.940397	0.816993	0.608108
17	0.89404	0.69281	0.526116
20	0.807947	0.496732	0.259642
22	0.708609	0.385621	0.218646
24	0.622517	0.281046	0.162221
27	0.456954	0.235294	0.0775839
29	0.349435	0.208403	0.0493716
31	0.275516	0.17479	0.0423185
34	0.194877	0.134454	0.0282123
36	0.161278	0.107563	0.0282123
38	0.147838	0.10084	0.0282123
41	0.134398	0.0605042	0.0282123
43	0.114238	0.0605042	0.0282123
45	0.114238	0.0605042	0.0282123
48	0.107519	0.0403361	0.0282123
50	0.100351	0.0403361	0.0282123
52	0.100351	0.0403361	0.0282123
55	0.0931827	0.0336135	0.0282123
57	0.0931827	0.0336135	0.0282123
59	0.0860148	0.0336135	0.0282123
62	0.0788469	0.0268908	0.0282123
64	0.0645111	0.0201681	0.0282123
66	0.0645111	0.0134454	0.0211593
69	0.0573432	0.0134454	0.0211593
71	0.0286716	0.00672269	0.0211593
73	0.0286716	0.00672269	0.0211593
76	0.0071679	0.00672269	0.0211593
78	0.0071679	0.00672269	0
80	0	0
83
83

## Sheet: Fig S2
day	49R +RU	49R Bumpel +RU	49R -RU	49R Bumpel -RU
0	1	1	1	1
3	1	1	1	1
5	1	0.972477	1	1
7	1	0.954128	1	1
10	0.188679	0.926605	1	1
12	0.100629	0.87156	1	1
14	0.0566038	0.752294	1	1
17	0.0125786	0.431193	1	1
19	0.0125786	0.33945	1	1
21	0.0125786	0.256881	1	1
24	0	0.146789	1	1
26		0.110092	1	1
28		0.0825688	1	1
31		0.0183486	1	1
33		0.0183486	1	1
36		0	1	1
38			1	1
40			1	1
42			1	1
45			1	1
47			1	1
50			1	1
52			1	0.969697
54			1	0.969697
56			1	0.969697
58			1	0.878788
61			1	0.878788
63			1	0.848485
66			0.985294	0.787879
68			0.985294	0.787879
70			0.955882	0.727273
73			0.955882	0.515152
75			0.889706	0.454545
77			0.867647	0.393939
80			0.838235	0.393939
82			0.764706	0.30303
84			0.647059	0.272727
89			0.382353	0.0909091
91			0.308824	0.0606061
93			0.242647	0.030303
96			0.0367647	0.030303
98			0.00735294
98

## Sheet: Fig S3
C9 -RU	C9 +RU	C9 Bumpel -RU	C9 Bumpel +RU
0.823	1.029	1.064	1.625
0.862	0.948	0.823	1.204
0.928	1.086	0.72	1.363
0.955	0.906	0.771	1.454
0.67	0.934	0.957	2.332
0.62	1.4	0.846	1.454
1.707	1.143	0.631	0.966
1.029	0.984	0.786	1.758

## Sheet: Fig S7
C9 -RU	C9 +RU	C9 Bumpel -RU	C9 Bumpel +RU
1.241	0.807987		0.490725
1.703	0.500999	1.54	0.377703
1.5	0.375462	1.779	0.152456
1.352	1.6004		0.616299
			0.52474
1.05198	0.491451	2.00501	0.451975
1.82134	0.831202	1.42608	0.363222
2.76828	0.365699	1.4991	0.190449
